# Supplementary material for: A Prospective Validation Study of Lung Cancer Gene Panel Testing Using Cytological Specimens
Source: Cancers (Basel). 2022 Aug 3;14(15):3784. doi: 10.3390/cancers14153784 (PMC9367394; doi:10.3390/cancers14153784)
Supplement: Supplementary file 1 [file cancers-14-03784-s001.zip › TableS1.xlsx]

## Sheet: TableS1
#Supplemental Table S1. Quality assessment result of purified nucleotide
								DIN	RIN
SampleID	DIN	dsDNA_Yield(ng)	RIN	RNA_Yield(ng)	CytologyCategory		Median	8	5.7
CP-SM-015-G	5.5	35.7	1	193.2	TBB
CP-SM-016-G	6.3	117	7.5	63.336	TBB			DNA yield	RNA Yield
CP-SM-018-G	7	909	2.7	366.432	TBNA		Median	475.2	320.76
CP-SM-022-G	7.5	318	7.2	73.512	Thorac
CP-SM-028-G	7.7	126	5.8	153.884	TBB
CP-SM-032-G	6.4	118.08	6.7	112.183	TBNA
CP-SM-033-G	6.7	61.92	5.7	15.385	TBB
CP-SM-035-G	6.9	694.8	6.3	262.004	TBB
CP-SM-036-G	6.9	104.76	5.6	32.113	TBB
CP-SM-037-G	7.1	234	6.7	110.823	TBNA
CP-SM-039-G	8.1	867.6	6.7	132.039	TBB
CP-SM-040-G	7.4	154.44	3.9	15.572	TBNA
CP-SM-041-G	7.9	666	6.9	161.058	Thorac
CP-SM-042-G	6.8	320.4	4.8	57.885	TBB
CP-SM-043-G	8.4	199.8	7.6	254.847	FNA
CP-SM-044-G	6.2	183.6	8	1261.4	TBB
CP-SM-045-G	5.9	370.8	6.2	22.933	CT-guided
CP-SM-046-G	7.5	226.8	5.6	213.129	TBB
CP-SM-048-G	6.4	1231.2	7	413.95	TBB
CP-SM-049-G	1.7	1821.6	5.3	80.716	TBB
CP-SM-050-G	8.2	403.2	7.4	47.549	TBB
CP-SM-052-G	N.D.	22.5	4.5	30.243	CT-guided
CP-SM-054-G	6	554.4	7.2	76.449	TBB
CP-SM-055-G	N.D.	31.68	7	138.533	TBB
CP-SM-056-G	4.7	39.24	6	105.859	TBB
CP-SM-057-G	6.3	475.2	2.5	31.501	TBNA
CP-SM-058-G	7.9	68.76	6.8	91.63	TBB
CP-SM-060-G	7.9	268.2	7.4	47.889	TBB
CP-SM-061-G	6.5	752.4	3.8	660.059	TBB
CP-SM-063-G	5.9	195.48	4.8	75.633	TBB
CP-SM-064-G	8.7	106.2	3.9	31.348	TBB
CP-SM-065-G	7.9	1998	3.2	527.612	TBNA
CP-SM-067-G	N.D.	18.72	6.4	149.175	TBB
CP-SM-068-G	7.8	59.4	5.7	61.064	TBB
CP-SM-069-G	6	1605.6	5.1	110.262	TBB
CP-SM-070-G	6.2	189	6.8	98.889	TBB
CP-SM-072-G	N.D.	17.316	6.2	190.417	TBB
CP-SM-073-G	2.5	207	5.8	112.336	TBB
CP-SM-077-G	6.7	302.4	4.9	123.267	TBB
CP-SM-078-G	8.3	74.16	3.5	192.542	TBB
CP-SM-079-G	7.6	640.8	3.9	233.155	TBB
CP-SM-080-G	8.3	173.16	6.3	26.673	TBB
CP-SM-081-G	N.D.	38.88	5.9	238.17	US-guided
CP-SM-084-G	7	253.8	2.5	533.239	CT-guided
CP-SM-086-G	6.7	237.6	7	75	TBB
CP-SM-088-G	7.2	1044	9.1	1371.32	CT-guided
CP-SM-091-G	6.6	939.6	6.6	371.36	TBB
CP-SM-092-G	7.8	273.6	3.3	254.6	TBB
CP-SM-093-G	7.5	2707.2	7.3	1383.88	TBB
CP-SM-095-G	7.4	1267.2	6.2	247.6	TBB
CP-SM-096-G	8.1	250.2	6.3	171.6	TBB
CP-SM-097-G	5.8	835.2	5.9	587.12	TBB
CP-SM-098-G	7.3	385.2	5.4	300.12	TBB
CP-SM-099-G	6.7	120.24	6.1	174.72	TBB
CP-SM-100-G	8	97.92	6.1	301.92	TBB
CP-SM-101-G	8.2	1245.6	5.8	2716.04	TBB
CP-SM-102-G	7.6	432	5.2	428.44	TBB
CP-SM-107-G	7	374.4	6.4	5012.36	FNA
CP-SM-109-G	7.2	1008	9.6	9563.72	Pleural_effusion
CP-SM-110-G	7.3	333	4.4	165	TBB
CP-SM-111-G	8.2	320.8	6.5	126.04	TBB
CP-SM-116-G	7.2	1616	7.8	1423.56	CT-guided
CP-SM-117-G	8.5	800	5.7	586.04	TBB
CP-SM-121-G	8.9	3088	6.5	587.16	TBB
CP-SM-122-G	8	1136	5.7	473.64	TBB
CP-SM-123-G	8.9	452	4.9	159.72	TBB
CP-SM-124-G	9.1	696	6.5	318.6	TBB
CP-SM-125-G	8.7	2976	6.7	997.44	TBNA
CP-SM-126-G	8.6	5080	5.1	817.36	TBB
CP-SM-129-G	6.9	123.2	5.3	847.76	TBB
CP-SM-130-G	8.9	8000	7.6	8219.32	TBNA
CP-SM-131-G	8.3	228	5.7	390.2	TBB
CP-SM-132-G	8	133.6	6.2	232.4	TBB
CP-SM-133-G	7.6	176.8	5.5	181.36	CT-guided
CP-SM-134-G	8.9	672	5	434.48	TBB
CP-SM-136-G	8	320.8	4.2	666.64	TBB
CP-SM-137-G	8.9	1288	6.7	574.84	TBNA
CP-SM-138-G	7.7	220.8	5.8	495.04	TBB
CP-SM-139-G	8.8	604	7.4	220.44	TBB
CP-SM-140-G	8.8	736	7.5	595.36	CT-guided
CP-SM-142-G	9.2	420	7.4	258.92	TBB
CP-SM-143-G	1.2	11.2	3.3	111.08	TBB
CP-SM-145-G	9.2	268	4.1	207.04	TBB
CP-SM-146-G	8.2	1848	7.4	395.4	TBB
CP-SM-148-G	9.1	205.6	7.8	167.2	Pleural_effusion
CP-SM-150-G	8.5	424	5.2	359.24	TBB
CP-SM-151-G	7.2	61.6	7.1	204.52	TBB
CP-SM-152-G	8.3	1336	7.4	502.36	TBNA
CP-SM-153-G	6.5	420	6.2	125	TBB
CP-SM-154-G	8.9	1576	6.1	776.72	TBNA
CP-SM-155-G	8.7	11280	9.6	13082.8	Pleural_effusion
CP-SM-156-G	8.8	16560	9.8	8211.72	Pleural_effusion
CP-SM-157-G	8.3	168.8	5.2	195.24	TBB
CP-SM-158-G	1.9	24	5.5	126.16	TBNA
CP-SM-159-G	5.8	160.8	5.4	107.44	TBB
CP-SM-161-G	9.1	3752	6.9	1524.6	Thorac
CP-SM-162-G	9.1	5560	7.4	3238.56	TBNA
CP-SM-163-G	8.9	1088	5.7	617.6	TBB
CP-SM-166-G	7.8	2192	6.2	460.92	TBB
CP-SM-167-G	8.2	1232	5.4	340.92	TBB
CP-SM-168-G	8.6	484	4.6	461.92	TBB
CP-SM-170-G	6.7	79.2	4.9	194.8	TBB
CP-SM-171-G	9.3	648	4.1	305.52	TBB
CP-SM-174-G	8.6	11360	4.8	5753.04	TBNA
CP-SM-178-G	9.4	347.2	4.3	292.32	TBB
CP-SM-181-G	7.7	2408	6.9	823.8	TBB
CP-SM-182-G	8.8	7080	3.2	2837.84	TBNA
CP-SM-183-G	8.9	1096	5.3	507.36	TBB
CP-SM-184-G	7.7	484	3.7	426.92	TBB
CP-SM-187-G	9.3	11680	7.6	4709.16	Pleural_effusion
CP-SM-188-G	9.1	386.4	5.8	275.08	TBNA
CP-SM-192-G	8.8	15.36	3.6	95.64	TBB
CP-SM-193-G	7.6	355.2	5.7	314.96	TBB
CP-SM-195-G	6.8	214.8	4.9	168.56	TBB
CP-SM-196-G	6.2	227.2	3	69	CT-guided
CP-SM-200-G	6.7	480	5.7	529.64	TBB
CP-SM-203-G	8.5	2112	4	959	TBNA
CP-SM-204-G	6.9	620	5.1	297.96	TBB
CP-SM-205-G	N.D.	12.56	4.7	91.6	TBB
CP-SM-209-G	9	696	6.5	557.6	TBB
CP-SM-210-G	7.4	172	6.4	153.32	TBB
CP-SM-213-G	8.8	596	4.2	220.6	TBB
CP-SM-214-G	9.4	8480	5.4	3616.76	Pleural_effusion
CP-SM-215-G	7.3	123.2	5.1	159.08	TBB
CP-SM-219-G	7.2	1648	7	1077.48	TBB
CP-SM-220-G	9.3	88	5.2	128.28	TBB
CP-SM-222-G	9.1	8080	4	4040.68	TBNA
CP-SM-223-G	6.2	2184	6.5	656.6	TBB
CP-SM-227-G	8.8	532	4.7	357.76	TBB
CP-SM-231-G	9.2	732	4.2	231.28	TBB
CP-SM-233-G	8.4	217.6	5.3	176.96	TBB
CP-SM-234-G	6.3	600	4.6	212.72	TBB
CP-SM-237-G	9.4	456	4.5	412.12	TBB
CP-SM-238-G	9.3	1064	6	836.72	TBB
CP-SM-241-G	6.6	61.6	5	115.68	CT-guided
CP-SM-243-G	8.7	6000	5.1	1968.36	TBB
CP-SM-244-G	8.2	724	6.1	2914.24	CT-guided
CP-SM-247-G	9.1	378.4	6.8	383.04	TBB
CP-SM-248-G	8.9	2832	4.8	635.12	TBB
CP-SM-255-G	8.5	383.2	4.7	690.28	TBB
CP-SM-256-G	8.3	968	5.5	550.2	TBNA
CP-SM-257-G	8.7	840	3.4	325.64	TBB
CP-SM-258-G	8.7	272	4.7	344.64	TBB
CP-SM-259-G	9	736	4.7	487.84	TBB
CP-SM-260-G	7.8	194.4	5.3	320.76	TBB
CP-SM-263-G	8.8	270.8	4.5	309.04	TBB
CP-SM-264-G	7.6	6160	7.8	2852.08	Pleural_effusion
CP-SM-265-G	9.1	1036	4.6	689.64	TBB
CP-SM-266-G	8.6	398.8	3	443.16	CT-guided
CP-SM-267-G	8.7	2572	2.9	1717.24	Pleural_effusion
CP-SM-269-G	6.5	1556	7.6	2235.8	Thorac
CP-SM-270-G	7.8	3888	5.8	1339.48	TBB
CP-SM-272-G	9.4	5280	7.9	1197.68	Pleural_effusion
CP-SM-273-G	9.2	1052	7.6	638.2	TBB
CP-SM-276-G	8.9	976	5.7	648.28	TBB
CP-SM-277-G	8.6	1856	4.2	750.56	TBB
CP-SM-278-G	8.4	520	5.5	486.92	TBB
CP-SM-281-G	8	380	5.1	620.44	CT-guided
CP-SM-282-G	9.2	3020	7	4179.28	Pleural_effusion
CP-SM-285-G	7.6	1356	4.1	1157.96	TBNA
CP-SM-287-G	8.3	1520	6.7	4099.44	CT-guided
CP-SM-289-G	N.D.	14.76	3.1	257.88	TBB
CP-SM-290-G	9.1	4920	5.6	3072.52	TBNA
