# Supplementary material for: A Prospective Validation Study of Lung Cancer Gene Panel Testing Using Cytological Specimens
Source: Cancers (Basel). 2022 Aug 3;14(15):3784. doi: 10.3390/cancers14153784 (PMC9367394; doi:10.3390/cancers14153784)
Supplement: Supplementary file 1 [file cancers-14-03784-s001.zip › TableS2.xlsx]

## Sheet: 02_dsDNA_DNA_ratio
Table S2 ss+dsDNA/dsDNA ratio for purified nucleotides
		median	2.91272	8.06788e-05			median	5.25
DNA/dsDNA ratio for cytology-GM samples					DNA/dsDNA ratio for FFPE samples
Cytology-ID	DNA(ng/ul)	dsDNA(ng/ul)	DNA/dsDNA ratio		FFPE-ID	DNA(ng/ul)	dsDNA(ng/ul)	DNA/dsDNA ratio
CP-SM-015-G	5.054	2.38	2.12353		CP-SM-015-F	3.12	0.55	5.7
CP-SM-016-G	10.354	7.8	1.32744		CP-SM-016-F	2.91	0.74	3.9
CP-SM-018-G	106.203	60.6	1.75252		CP-SM-018-F	3.58	0.59	6.1
CP-SM-022-G	74.153	21.2	3.49778		CP-SM-022-F	7.32	1	7.3
CP-SM-028-G	20.516	7	2.93086		CP-SM-028-F	6.44	1.13	5.7
CP-SM-032-G	79.216	6.56	12.0756		CP-SM-033-F	9.92	1.92	5.2
CP-SM-033-G	11.748	3.44	3.41512		CP-SM-035-F	15.9	3.48	4.6
CP-SM-035-G	95.38	38.6	2.47098		CP-SM-036-F	49.86	13.2	3.8
CP-SM-036-G	25.087	5.82	4.31048		CP-SM-039-F	12.31	2.92	4.2
CP-SM-037-G	20.85	13	1.60385		CP-SM-040-F	3.63	0.34	10.7
CP-SM-039-G	96.411	48.2	2.00023		CP-SM-041-F	13.71	3.42	4
CP-SM-040-G	28.175	8.58	3.2838		CP-SM-042-F	5.13	0.57	9
CP-SM-041-G	113.445	37	3.06608		CP-SM-043-F	77.61	19.3	4
CP-SM-042-G	88.774	17.8	4.9873		CP-SM-044-F	16.63	2.04	8.2
CP-SM-043-G	45.552	11.1	4.10378		CP-SM-046-F	80.95	15.8	5.1
CP-SM-044-G	62.242	10.2	6.10216		CP-SM-048-F	33.22	8.82	3.8
CP-SM-045-G	48.513	20.6	2.355		CP-SM-049-F	41.13	8.68	4.7
CP-SM-046-G	42.17	12.6	3.34683		CP-SM-050-F	22.05	4.68	4.7
CP-SM-048-G	132.894	68.4	1.94289		CP-SM-052-F	9.07	0.96	9.4
CP-SM-049-G	164.928	101.2	1.62972		CP-SM-054-F	15.76	4.46	3.5
CP-SM-050-G	61.43	22.4	2.74241		CP-SM-055-F	19.69	6.18	3.2
CP-SM-052-G	7.08	1.25	5.664		CP-SM-056-F	22.61	8.1	2.8
CP-SM-054-G	63.667	30.8	2.06711		CP-SM-057-F	1.09	<0.50	10.9
CP-SM-055-G	9.241	1.76	5.25057		CP-SM-058-F	25.49	6.24	4.1
CP-SM-056-G	7.043	2.18	3.23073		CP-SM-060-F	18.43	5.14	3.6
CP-SM-057-G	65.684	26.4	2.48803		CP-SM-061-F	44.38	12.7	3.5
CP-SM-058-G	17.225	3.82	4.50916		CP-SM-063-F	17.07	3.48	4.9
CP-SM-060-G	46.472	14.9	3.11893		CP-SM-064-F	98.75	17.6	5.6
CP-SM-061-G	135.604	41.8	3.24411		CP-SM-065-F	11.53	1.96	5.9
CP-SM-063-G	18.468	10.86	1.70055		CP-SM-067-F	151.87	36.6	4.1
CP-SM-064-G	13.1	5.9	2.22034		CP-SM-068-F	12.22	1.98	6.2
CP-SM-065-G	297.737	111	2.68232		CP-SM-069-F	10.67	2.62	4.1
CP-SM-067-G	4.898	1.04	4.70962		CP-SM-072-F	13.89	2.32	6
CP-SM-068-G	11.402	3.3	3.45515		CP-SM-073-F	11.97	2.22	5.4
CP-SM-069-G	128.822	89.2	1.44419		CP-SM-126-F	6.13	0.58	10.6
CP-SM-070-G	46.314	10.5	4.41086		CP-SM-131-F	2.28	0.36	6.3
CP-SM-072-G	3.674	0.962	3.81913		CP-SM-070-F	19.49	2.39	8.2
CP-SM-073-G	21.112	11.5	1.83583		CP-SM-078-F	6.09	0.97	6.3
CP-SM-077-G	26.641	16.8	1.58577		CP-SM-079-F	5.44	1.17	4.6
CP-SM-078-G	10.383	4.12	2.52015		CP-SM-080-F	10.35	2.22	4.7
CP-SM-079-G	98.135	35.6	2.7566		CP-SM-081-F	3	0.26	11.4
CP-SM-080-G	13.968	9.62	1.45198		CP-SM-084-F	16.45	3.26	5
CP-SM-081-G	10.826	2.16	5.01204		CP-SM-086-F	4.14	0.55	7.6
CP-SM-084-G	51.712	14.1	3.66752		CP-SM-095-F	27.34	5.38	5.1
CP-SM-086-G	10.321	13.2	0.781894		CP-SM-101-F	75.01	14	5.4
CP-SM-088-G	40.764	58	0.702828		CP-SM-110-F	4.3	0.98	4.4
CP-SM-091-G	39.853	52.2	0.763467		CP-SM-137-F	4.21	0.78	5.4
CP-SM-092-G	12.04	15.2	0.792105		CP-SM-091-F	34.09	7.94	4.3
CP-SM-093-G	120.909	150.4	0.803916		CP-SM-093-F	2.41	0.11	21.7
CP-SM-095-G	40.489	70.4	0.575128		CP-SM-096-F	47.64	10.6	4.5
CP-SM-096-G	11.491	13.9	0.826691		CP-SM-097-F	34.35	6.46	5.3
CP-SM-097-G	31.722	46.4	0.683664		CP-SM-098-F	6.3	1.51	4.2
CP-SM-098-G	22.148	21.4	1.03495		CP-SM-099-F	48.58	8.16	6
CP-SM-099-G	18.327	6.68	2.74356		CP-SM-100-F	45.58	7.76	5.9
CP-SM-100-G	14.461	5.44	2.65827		CP-SM-032-F	7.65	0.28	27.5
CP-SM-101-G	266.322	69.2	3.84858		CP-SM-102-F	16.4	2.94	5.6
CP-SM-102-G	66.014	24	2.75058		CP-SM-107-F	7.41	1.03	7.2
CP-SM-107-G	83.659	20.8	4.02207		CP-SM-111-F	20.24	4	5.1
CP-SM-109-G	99.193	56	1.7713		CP-SM-116-F	10.18	1.95	5.2
CP-SM-110-G	27.133	18.5	1.46665		CP-SM-117-F	4.11	0.64	6.4
CP-SM-111-G	25.48	8.02	3.17706		CP-SM-121-F	8.03	1.37	5.9
CP-SM-116-G	176.754	40.4	4.3751		CP-SM-123-F	3.05	0.48	6.3
CP-SM-117-G	72.528	20	3.6264		CP-SM-124-F	9.54	1.9	5
CP-SM-121-G	135.37	77.2	1.7535		CP-SM-125-F	8.76	1.08	8.1
CP-SM-122-G	67.648	28.4	2.38197		CP-SM-129-F	14.36	3.02	4.8
CP-SM-123-G	31.47	11.3	2.78496		CP-SM-130-F	6.72	1.38	4.9
CP-SM-124-G	51.279	17.4	2.94707		CP-SM-133-F	19.8	3.48	5.7
CP-SM-125-G	161.595	74.4	2.17198		CP-SM-134-F	14.99	2.76	5.4
CP-SM-126-G	225.976	127	1.77934		CP-SM-136-F	16.68	0.95	17.5
CP-SM-129-G	29.99	3.08	9.73701		CP-SM-138-F	7.64	0.73	10.4
CP-SM-130-G	557.099	200	2.7855		CP-SM-139-F	12.17	0.69	17.7
CP-SM-131-G	50.351	5.7	8.83351		CP-SM-140-F	24.11	2.1	11.5
CP-SM-132-G	30.457	3.34	9.11886		CP-SM-142-F	11.33	0.73	15.5
CP-SM-133-G	27.804	4.42	6.2905		CP-SM-148-F	6.83	0.77	8.8
CP-SM-134-G	48.074	16.8	2.86155		CP-SM-150-F	8.22	2.21	3.7
CP-SM-136-G	40.744	8.02	5.0803		CP-SM-151-F	8.17	1.19	6.9
CP-SM-137-G	71.605	32.2	2.22376		CP-SM-153-F	2.34	<0.50	23.4
CP-SM-138-G	32.322	5.52	5.85543		CP-SM-155-F	9.23	2.19	4.2
CP-SM-139-G	40.708	15.1	2.69589		CP-SM-156-F	347.84	67.3	5.2
CP-SM-140-G	58.046	18.4	3.15467		CP-SM-158-F	3.69	0.26	14.4
CP-SM-142-G	33.939	10.5	3.23229		CP-SM-159-F	14.25	3.25	4.4
CP-SM-143-G	10.5	0.28	37.5		CP-SM-161-F	12.68	2.49	5.1
CP-SM-145-G	27.45	6.7	4.09701		CP-SM-163-F	4.02	0.83	4.9
CP-SM-146-G	87.996	46.2	1.90468		CP-SM-166-F	20.62	5.22	4
CP-SM-148-G	24.611	5.14	4.78813		CP-SM-167-F	12.81	2.9	4.4
CP-SM-150-G	45.456	10.6	4.2883		CP-SM-168-F	4.43	1.01	4.4
CP-SM-151-G	20.032	1.54	13.0078		CP-SM-174-F	8.44	1.85	4.6
CP-SM-152-G	121.156	33.4	3.62743		CP-SM-182-F	9.18	1.41	6.5
CP-SM-153-G	36.408	10.5	3.46743		CP-SM-187-F	5.14	1.03	5
CP-SM-154-G	109.805	39.4	2.78693		CP-SM-193-F	6.34	1.34	4.7
CP-SM-155-G	872.731	282	3.09479		CP-SM-200-F	1.06	0.2	5.3
CP-SM-156-G	842.662	414	2.03542		CP-SM-203-F	1.22	0.19	6.3
CP-SM-157-G	22.759	4.22	5.39313		CP-SM-204-F	3.47	0.53	6.6
CP-SM-158-G	11.613	0.6	19.355		CP-SM-214-F	5.32	1.07	5
CP-SM-159-G	20.55	4.02	5.11194		CP-SM-215-F	3.83	0.91	4.2
CP-SM-161-G	239.722	93.8	2.55567		CP-SM-219-F	7.41	0.2	36.7
CP-SM-162-G	311.578	139	2.24157		CP-SM-222-F	7.96	1.84	4.3
CP-SM-163-G	69.364	27.2	2.55015		CP-SM-223-F	8.42	1.87	4.5
CP-SM-166-G	101.1	54.8	1.84489
CP-SM-167-G	57.953	30.8	1.88159
CP-SM-168-G	48.509	12.1	4.00901
CP-SM-170-G	18.695	1.98	9.44192
CP-SM-171-G	47.018	16.2	2.90235
CP-SM-174-G	765.046	284	2.69382
CP-SM-178-G	35.421	8.68	4.08076
CP-SM-181-G	135.902	60.2	2.25751
CP-SM-182-G	354.35	177	2.00198
CP-SM-183-G	64.292	27.4	2.34642
CP-SM-184-G	43.966	12.1	3.63355
CP-SM-187-G	590.311	292	2.02161
CP-SM-188-G	39.314	9.66	4.06977
CP-SM-192-G	13.476	0.384	35.0938
CP-SM-193-G	34.927	8.88	3.93322
CP-SM-195-G	21.696	5.37	4.04022
CP-SM-196-G	27.938	5.68	4.91866
CP-SM-200-G	50.363	12	4.19692
CP-SM-203-G	109.035	52.8	2.06506
CP-SM-204-G	66.849	15.5	4.31284
CP-SM-205-G	10.216	0.314	32.535
CP-SM-209-G	55.151	17.4	3.1696
CP-SM-210-G	17.203	4.3	4.0007
CP-SM-213-G	35.58	14.9	2.38792
CP-SM-214-G	495.102	212	2.33539
CP-SM-215-G	17.398	3.08	5.6487
CP-SM-219-G	111.711	41.2	2.71143
CP-SM-220-G	13.757	2.2	6.25318
CP-SM-222-G	414.05	202	2.04975
CP-SM-223-G	119.286	54.6	2.18473
CP-SM-227-G	46.954	13.3	3.53038
CP-SM-231-G	53.49	18.3	2.92295
CP-SM-233-G	23.866	5.44	4.38713
CP-SM-234-G	36.55	15	2.43667
CP-SM-237-G	38.25	11.4	3.35526
CP-SM-238-G	71.689	26.6	2.69508
CP-SM-241-G	16.597	1.54	10.7773
CP-SM-243-G	318.99	150	2.1266
CP-SM-244-G	55.544	18.1	3.06873
CP-SM-247-G	37.249	9.46	3.93753
CP-SM-248-G	118.812	70.8	1.67814
CP-SM-255-G	39.253	9.58	4.09739
CP-SM-256-G	66.934	24.2	2.76587
CP-SM-257-G	54.842	21	2.61152
CP-SM-258-G	24.541	6.8	3.60897
CP-SM-259-G	38.112	18.4	2.0713
CP-SM-260-G	16.621	4.86	3.41996
CP-SM-263-G	28.282	6.77	4.17755
CP-SM-264-G	337.423	154	2.19106
CP-SM-265-G	66.894	25.9	2.58278
CP-SM-266-G	32.913	9.97	3.3012
CP-SM-267-G	342.747	64.3	5.33044
CP-SM-269-G	109.254	38.9	2.80859
CP-SM-270-G	204.805	97.2	2.10705
CP-SM-272-G	273.503	132	2.07199
CP-SM-273-G	74.585	26.3	2.83593
CP-SM-276-G	64.405	24.4	2.63955
CP-SM-277-G	111.512	46.4	2.40328
CP-SM-278-G	48.915	13	3.76269
CP-SM-281-G	30.797	9.5	3.24179
CP-SM-282-G	219.91	75.5	2.91272
CP-SM-285-G	112.451	33.9	3.31714
CP-SM-287-G	101.058	38	2.65942
CP-SM-289-G	9.665	0.246	39.2886
CP-SM-290-G	310.244	123	2.52231
