# Supplementary material for: A Prospective Validation Study of Lung Cancer Gene Panel Testing Using Cytological Specimens
Source: Cancers (Basel). 2022 Aug 3;14(15):3784. doi: 10.3390/cancers14153784 (PMC9367394; doi:10.3390/cancers14153784)
Supplement: Supplementary file 1 [file cancers-14-03784-s001.zip › TableS3.xlsx]

## Sheet: Cytology_ReadDepth_163s
#Supplemental Table S3. Read coverage depth of amplicon regions for cytology Compact Panel assay
				DNA module1 read depth						DNA module2 read depth									RNA module read depth
SampleID	Total Reads	Target Reads	OnTarget%	DNA1_AssayValiation	BRAF_e151_depth	KRAS_e021_depth	EGFR_e191_depth	EGFR_e201_depth	EGFR_e211_depth	DNA2_AssayValiation	EGFR_e181_depth	EGFR_e202_depth	EGFR_e212_depth	ERBB2_e081_depth	ERBB2_e171_depth	ERBB2_e201_depth	MET_e141_depth	MET_e142_depth	RNA_Assay_Validation	RNA_internal_read_depth
CP-SM-015-G	139633	136514	97.7666	SUCCESS	12570.3	13710.8	11783.6	8625.7	9763	SUCCESS	5108.9	9047.8	9950.9	7275.4	11583.9	11818.5	11756.8	13042.9	SUCCESS	476
CP-SM-016-G	145210	140301	96.6192	SUCCESS	11083.1	12455.7	12586.6	6274.9	7305.9	SUCCESS	5652	10000.7	8790.9	8461	10769.9	11702.1	21954.9	7303	SUCCESS	5960
CP-SM-018-G	141748	140264	98.9532	SUCCESS	12774.4	14650.2	12885.6	10368.9	9268.8	SUCCESS	12767.9	9646.7	11205.9	6571.8	12045.9	10979.2	9219.9	4900	SUCCESS	2979
CP-SM-022-G	135676	135055	99.5423	SUCCESS	12478.2	10416.9	10290.7	7483.7	7629.9	SUCCESS	8089.9	10430.7	10126	8978.9	12087.9	9996.4	13172.9	11584.9	SUCCESS	2288
CP-SM-028-G	187009	169725	90.7575	SUCCESS	8950.1	11567.2	9840.7	10406.1	12467.8	SUCCESS	4900	7255.9	5615	5740.9	9386	9585.9	8231	3962	SUCCESS	61816
CP-SM-032-G	190347	187309	98.4038	SUCCESS	16800.4	19025.9	17127	17021.1	15031.7	SUCCESS	5575.9	15511.7	7660.9	14134.8	14470.8	10343.8	6915.8	19752.9	SUCCESS	7936
CP-SM-033-G	182947	180714	98.7792	SUCCESS	15395	20236.4	15894.7	15166.4	18261.6	SUCCESS	8314.9	10377.6	14120.6	10001.7	11223.7	9358.8	12241.6	11745.5	SUCCESS	8375
CP-SM-035-G	180744	177094	97.9803	SUCCESS	14276	17640.4	16326.4	15864.6	19265.7	SUCCESS	8037.2	10526.6	10747.8	8749.4	7694.8	7801.6	16988.4	14476.7	SUCCESS	8698
CP-SM-036-G	185262	182584	98.5543	SUCCESS	13911.9	19560	17846.1	14390.3	15422.7	SUCCESS	7769.9	10380	12486.8	9882.8	9247.7	9610.6	20176.9	12538	SUCCESS	9360
CP-SM-037-G	291423	254627	87.3735	SUCCESS	17171.1	19868.4	17307.2	16623.3	18221.9	SUCCESS	8474	8608.6	12788.7	8613	10265.9	10503.2	14480.5	13141.7	SUCCESS	78559
CP-SM-039-G	250304	248136	99.134	SUCCESS	23293.8	24268.8	21256.3	23275.9	22750.6	SUCCESS	10770	17192.2	13437.9	15111.8	19200.9	18733.3	17551.9	12875	SUCCESS	8418
CP-SM-040-G	271593	264466	97.3757	SUCCESS	23688.6	28005.6	23339.7	26561.2	26346.6	SUCCESS	12752.9	15596.8	13540.9	13033.6	20733	20897.7	19866.9	13033	SUCCESS	7069
CP-SM-041-G	282664	279367	98.8336	SUCCESS	25491	30902.6	24650.2	24612.5	26294.5	SUCCESS	11732	18675.6	17188	17047.9	18786.8	13189	13789.9	27771.9	SUCCESS	9235
CP-SM-042-G	281174	278331	98.9889	SUCCESS	24590.3	32763.7	25217.5	25886.5	29466.6	SUCCESS	10747	16578.4	20552.5	15864.7	20473.8	19487.4	13700.7	14876.9	SUCCESS	8125
CP-SM-043-G	289259	285755	98.7885	SUCCESS	24690.5	33222.3	27128.9	32239.8	29361.5	SUCCESS	18080.8	16733	18203.9	12857.7	19218.8	18797.8	16028.8	9975.9	SUCCESS	9215
CP-SM-044-G	311040	307540	98.8749	SUCCESS	25768.7	32488.9	29628	29923.4	36431.3	SUCCESS	5065	16441.6	12046.9	13377.7	12216.9	14296.5	44992.1	25553.4	SUCCESS	9310
CP-SM-045-G	320335	314784	98.2671	SUCCESS	24825.8	32805.1	32675.8	23564	26586.6	SUCCESS	14112.8	18851.1	21784.7	16689.9	18591.5	18114.7	39221.8	20131	SUCCESS	6829
CP-SM-046-G	321870	312477	97.0818	SUCCESS	29632.6	34708	29047.1	30430.8	31603.3	SUCCESS	14091.9	15874.4	22567.3	14090.6	17594.6	18605.6	23441.2	24657.7	SUCCESS	6132
CP-SM-048-G	182247	178055	97.6999	SUCCESS	16162	19227.7	16050.7	17796.7	18282.5	SUCCESS	9678.9	9864.9	9875.9	8238.7	12090.9	11672.3	13595	8644	SUCCESS	6875
CP-SM-049-G	187896	182019	96.8722	SUCCESS	17297.1	20857	16811.2	15582.1	13311.6	SUCCESS	8824	11429.7	12945	11649.8	10374.6	6453.1	12529.9	17327.9	SUCCESS	6626
CP-SM-050-G	196883	190150	96.5802	SUCCESS	16378.8	21314.7	17101.6	16902.3	19128.7	SUCCESS	9157.9	10536.5	14909.5	10468.7	12772.2	11204.6	12245.5	11862.9	SUCCESS	6166
CP-SM-052-G	301343	252002	83.6263	SUCCESS	15316.8	19392.6	17675.4	17433.8	20716.4	SUCCESS	7849.9	9837.5	10264.7	8024.5	7762.9	7928.3	16934.3	13533.8	SUCCESS	79331
CP-SM-054-G	200531	188313	93.9073	SUCCESS	18563	21788.4	18488	18385.3	19622.6	SUCCESS	8205.9	8230.4	12915.7	8730.4	10861.5	11944.7	11726.6	12671.8	SUCCESS	6179
CP-SM-055-G	222804	218926	98.2596	SUCCESS	19775.4	16474.8	17280.2	18887.1	17814.7	SUCCESS	12122	15291.5	15196.9	14031.7	17022.9	15505.3	18270.9	14814	SUCCESS	6439
CP-SM-056-G	244898	239718	97.8847	SUCCESS	21798.6	25485.7	21550.6	23236	23951.5	SUCCESS	13659.8	13388.1	15370.9	11205.5	17040.8	16139.3	18972.9	12371	SUCCESS	5547
CP-SM-057-G	250769	243620	97.1491	SUCCESS	22809.9	28089.5	22443.7	21431.1	21203.5	SUCCESS	10398	13542.7	16017.9	14838.8	16077.8	10774.2	18016.9	24176.8	SUCCESS	3799
CP-SM-058-G	255075	235445	92.3041	SUCCESS	20234.8	26850	21304.6	21263.8	24068.4	SUCCESS	11682.2	13509.4	18813.4	13099.7	15342.6	12994.8	15920.3	15927.8	SUCCESS	4433
CP-SM-060-G	249205	242356	97.2515	SUCCESS	19768.7	25853	22955.3	23219.2	27752.3	SUCCESS	11887.2	14146.8	15881.5	11738.1	9828.7	9506.6	23155.8	20201.5	SUCCESS	6461
CP-SM-061-G	648538	643209	99.1784	SUCCESS	70356.3	62580.2	60985.2	72601.1	64129.5	SUCCESS	21210	48222	29608.9	37864.2	50653.7	53097	40604.2	30065	SUCCESS	1232
CP-SM-063-G	760449	754751	99.2508	SUCCESS	81034.4	97182.7	79147.9	72849.7	71307.2	SUCCESS	25638.8	49242.8	37246.8	43304.3	46981.1	32499.1	41665.8	74727.8	SUCCESS	1923
CP-SM-064-G	156762	152014	96.9715	SUCCESS	12069	14757.8	13978.6	13064.6	16728.5	SUCCESS	6464.3	8521.8	7678.9	7951.5	7824.9	9228.8	16159	13374.8	SUCCESS	4212
CP-SM-065-G	149157	147045	98.5839	SUCCESS	11362.7	15486.2	12954.3	14715.6	14396.5	SUCCESS	7610.9	9724.7	7805.9	7489.7	12169.8	11361.8	11737.9	6115.8	SUCCESS	4113
CP-SM-067-G	165612	164011	99.0332	SUCCESS	15595.3	18939.6	15088.4	13939.1	13758.8	SUCCESS	8351.2	9391.7	9955	9258.8	9454.9	6291.3	12879.9	15519.8	SUCCESS	5587
CP-SM-068-G	159361	157314	98.7152	SUCCESS	14766.9	17780.7	14793.8	15277.9	16052.6	SUCCESS	8029.9	8180.9	8968.9	6965.6	10511.8	10026.8	12505.9	8495.9	SUCCESS	4956
CP-SM-069-G	144041	141849	98.4784	SUCCESS	13462	11606.7	11227.4	12567.3	11228.7	SUCCESS	7502	8887.7	10609.9	8376.7	10450.9	7895.1	12068	10331.9	SUCCESS	5635
CP-SM-070-G	196395	192797	98.1682	SUCCESS	15733.1	19297.5	20194	14554.4	16244.7	SUCCESS	7614.2	12394.5	9173.9	10692.9	11490.7	12853.8	28872.8	8631	SUCCESS	5050
CP-SM-072-G	201442	198229	98.4049	SUCCESS	18709.3	22569.9	21457.1	17161.5	19570.6	SUCCESS	13524.4	10346.6	11740.8	8608.5	9202.7	6563.2	21844.5	13269.6	SUCCESS	3660
CP-SM-073-G	215794	213524	98.9479	SUCCESS	19472.6	24410.1	20855.7	20289.2	21567.6	SUCCESS	12073.9	11038.4	15161.6	10701.7	12609.6	10670	17477.3	13269.9	SUCCESS	3926
CP-SM-077-G	189097	186967	98.8735	SUCCESS	18792	21320.5	18134.4	17655.5	19294.6	SUCCESS	6275	9658.7	9967.9	8140	12110.8	12089.9	15636.7	12633.9	SUCCESS	5257
CP-SM-078-G	199023	195522	98.241	SUCCESS	17142.1	22159.5	22489.1	16020.5	18248.7	SUCCESS	7563.9	10991.7	9329.9	9668.7	10744.8	12065.4	24421.8	8846	SUCCESS	5830
CP-SM-079-G	186552	184079	98.6744	SUCCESS	15641.1	21633	17754.4	17769.7	21055.4	SUCCESS	6951.3	11257.3	6523	8958.3	7993.9	9725.3	20168.4	15203.9	SUCCESS	3444
CP-SM-080-G	198827	195245	98.1985	SUCCESS	19671.1	24227.5	20224.8	20818.8	22122.6	SUCCESS	10143.9	11023.6	8094	8666.7	13577.8	11977.8	14808.7	7120.9	SUCCESS	2767
CP-SM-081-G	194908	192060	98.5385	SUCCESS	16934.7	21669.4	18397.6	19643.8	19835.5	SUCCESS	11755	10754.3	15307.6	10408.9	12486.7	11649.5	10329.8	8815.7	SUCCESS	4071
CP-SM-084-G	169811	166567	98.0898	SUCCESS	16733.8	14671.4	15019.4	16648	14793.7	SUCCESS	7716.2	10315.8	9353.9	9087.9	11623	9952.3	14694.9	11408	SUCCESS	4549
CP-SM-086-G	208250	201031	96.5337	SUCCESS	16921.4	22159.5	23521.9	17418.9	18911.6	SUCCESS	6162.9	15504.4	9673.3	11274	9438	8191.6	28244.9	7371	SUCCESS	6238
CP-SM-088-G	218017	208523	95.6451	SUCCESS	16982.1	23978.7	21388.2	22476.7	22753.7	SUCCESS	9552.2	16467.9	9091.9	10411.7	13903.5	10035.2	17265.7	9362	SUCCESS	4853
CP-SM-091-G	227031	218699	96.3298	SUCCESS	23005.7	24489.7	22433.6	20797.5	21713.6	SUCCESS	11866.8	14702.2	12652.9	10350	12359.1	9354.9	19295.7	13228.9	SUCCESS	2448
CP-SM-092-G	205910	201684	97.9475	SUCCESS	20357.3	22456.8	19821.1	19792.1	20976.3	SUCCESS	6197.9	10202.6	12025.9	9752.8	13176.9	13412.1	14188.8	15081	SUCCESS	4242
CP-SM-093-G	197660	189412	95.8273	SUCCESS	15171.4	20646.5	23325.9	16222.6	16895.1	SUCCESS	10142.9	11739.5	13384.9	10253.9	9760.6	11405	20934.9	7535	SUCCESS	1994
CP-SM-095-G	195348	189910	97.2164	SUCCESS	15008.1	21567.9	18576.2	21044.1	20979.5	SUCCESS	7932.9	14154.5	8444	11134.6	13567.6	12011.2	14416.8	8149.8	SUCCESS	2923
CP-SM-096-G	200489	196222	97.8717	SUCCESS	16912.9	21055.9	18009.6	17788.8	19120.6	SUCCESS	8408.9	13968.5	14415.6	14857.7	13324.6	11023.3	11799.6	11263.9	SUCCESS	4272
CP-SM-097-G	215937	210863	97.6502	SUCCESS	22302.9	25973.6	21150	18013.3	12339.7	SUCCESS	8032.9	15073.6	12662.9	14404.8	10548.8	5524	17004.8	24737.7	SUCCESS	3094
CP-SM-098-G	206684	199067	96.3148	SUCCESS	20011.3	22405	20000.7	19959.2	20827.5	SUCCESS	10487.8	13751.7	11106.8	9211.6	9760.8	8659.2	17060.7	11711.9	SUCCESS	4113
CP-SM-099-G	391445	385294	98.4287	SUCCESS	35481.1	40049.3	33874.6	32168.9	35379.2	SUCCESS	11982	23453.1	26596.8	20145.1	31628.7	32470	28584.7	31097.9	SUCCESS	2383
CP-SM-100-G	396311	391408	98.7628	SUCCESS	31987.3	43103.8	41580	31729.5	32044.3	SUCCESS	14232.8	24060.4	20056.7	20947.9	30590.6	31911.9	52321.8	13562	SUCCESS	3279
CP-SM-101-G	443705	435371	98.1217	SUCCESS	37384.4	43459.1	40461.8	38549	47426.5	SUCCESS	13831.3	30460.1	14612.8	25356	25161.8	30935.8	45246.5	39751.9	SUCCESS	2734
CP-SM-102-G	413848	407906	98.5641	SUCCESS	30896.4	37139.7	36069.1	35324.5	34306.3	SUCCESS	19409.8	35506.2	18237.9	22895.6	44693.7	43516.9	32968.7	10797.9	SUCCESS	6143
CP-SM-107-G	269205	266742	99.0852	SUCCESS	11110.5	11294.9	11383.9	11582.7	12833.7	SUCCESS	13095.9	23635.4	29787.5	21039.3	31745.8	33833.1	22072.8	26898.9	SUCCESS	6428
CP-SM-109-G	306787	299861	97.7423	SUCCESS	18073	23157.2	24449.1	17460.1	19422.8	SUCCESS	10965.9	22001.3	17844.9	18158.9	27113.7	27561	56228.8	13624	SUCCESS	3800
CP-SM-110-G	315625	310000	98.2177	SUCCESS	19769.3	25236.5	22260.2	21942.1	26643.4	SUCCESS	12291.2	22377.2	16108	16948.2	20586.7	23957	42324	34093.8	SUCCESS	5462
CP-SM-111-G	157080	153015	97.4119	SUCCESS	14340.2	16703.8	14365.3	14518.5	15523.7	SUCCESS	5478	6848.8	9878.9	6780.2	10259.9	11380.4	10413.9	10680	SUCCESS	5843
CP-SM-116-G	149793	145503	97.1361	SUCCESS	10618.5	13803.6	14326.5	11372.6	12170.9	SUCCESS	5113.9	9109.7	8257	8659	10367.9	11691.6	18990.9	6701	SUCCESS	4320
CP-SM-117-G	169167	162891	96.2899	SUCCESS	12778.5	16161.7	14617.4	14618.9	17251.6	SUCCESS	5552	9177.7	7430.9	7496.8	8238.9	9776.9	15453.6	12615.9	SUCCESS	11720
CP-SM-121-G	187691	180832	96.3457	SUCCESS	15158	17889.8	14654.7	15799.8	16126.5	SUCCESS	10163.9	8598.9	12181.9	7730.7	11149.9	10382.3	13550.8	9983	SUCCESS	17462
CP-SM-122-G	194866	188884	96.9299	SUCCESS	14080	12462.7	10275.5	13226.4	12382.7	SUCCESS	11332.9	12588.7	15512.9	12079.6	15285.8	11819.5	16036.9	14493.9	SUCCESS	17306
CP-SM-123-G	160629	155446	96.7736	SUCCESS	5424.7	6108.9	5118.8	5398.9	5763.2	SUCCESS	7518.3	11209.7	14964.8	10762	15746.9	16940.6	15634.8	15777.9	SUCCESS	19077
CP-SM-124-G	249391	243226	97.5278	SUCCESS	22084.6	27720	24776	21968.8	24834.7	SUCCESS	9070	11301.6	13433.9	10853.9	12808.6	14175.6	27104.9	10584	SUCCESS	12509
CP-SM-125-G	260197	248784	95.6137	SUCCESS	21986.6	28057.2	24678.1	25037.8	28958.5	SUCCESS	9095	12807.9	11515.8	10758.4	11852.9	13706.7	23763.3	18320.9	SUCCESS	8245
CP-SM-126-G	264006	257437	97.5119	SUCCESS	20315.5	28321.2	23832.1	25498.4	24776.6	SUCCESS	14988.8	15090.4	15658.9	12716.6	19975.7	18284.3	15587.8	8923.9	SUCCESS	13467
CP-SM-129-G	439300	430885	98.0845	SUCCESS	41820.7	48490.6	40042.2	40654.6	43429	SUCCESS	6359.9	24378.4	25046.8	21053.5	35842.8	37988	30193.8	25811	SUCCESS	9774
CP-SM-130-G	713356	707198	99.1368	SUCCESS	87904.4	100376	85117.4	82030.6	88997.3	SUCCESS	11613	30604	28832.8	22652.5	41495.6	43135.8	34943.7	31342.9	SUCCESS	18152
CP-SM-131-G	468896	462306	98.5945	SUCCESS	42413	37312.7	56580.5	42372.4	61893.7	SUCCESS	12231	35692.1	11153.9	28863.4	19288.1	28588.2	39049.6	29628.9	SUCCESS	17238
CP-SM-132-G	455718	448928	98.5101	SUCCESS	39916.2	50138.9	44757.3	46138.7	43057.2	SUCCESS	16403.8	29234.2	17350.9	23535.5	44263	42666.1	30796.7	9795.9	SUCCESS	10874
CP-SM-133-G	191384	187811	98.1329	SUCCESS	13260.5	15017.7	12663.7	13312.4	13861	SUCCESS	4215	13295.5	13459.9	10847.3	19296.8	19507	17808.8	16111	SUCCESS	5154
CP-SM-134-G	121058	117605	97.1473	SUCCESS	11306.8	14232.1	14139.4	11169.6	11770.8	SUCCESS	2506	6002.8	3827	5360	7653.9	8644.3	13082.9	2157	SUCCESS	5752
CP-SM-136-G	195073	191227	98.0284	SUCCESS	12968.7	15304.7	13923.5	15905.6	15878.8	SUCCESS	7730.9	18284.6	6780	12888.8	25206.8	24821.6	14762.9	3208	SUCCESS	3562
CP-SM-137-G	127586	125206	98.1344	SUCCESS	12946	16183.3	13107.8	14376.1	14899.8	SUCCESS	3530	6362.8	6171.9	6096.9	8525.9	8280.2	5328	4183	SUCCESS	5214
CP-SM-138-G	125734	122907	97.7516	SUCCESS	12816.6	15463.5	12518.1	12485.3	13029.7	SUCCESS	4552	7085.9	5649	6281.9	8435	7890	4094	8843	SUCCESS	3763
CP-SM-139-G	259007	255829	98.773	SUCCESS	24899.8	28532.6	23909.1	25225.1	26382.1	SUCCESS	6331	14648	15484.9	11866.9	19061.9	21613.6	17147.9	17526	SUCCESS	3200
CP-SM-140-G	241489	236645	97.9942	SUCCESS	17791.4	25113.3	25497.9	19244.1	21328.7	SUCCESS	6949.9	15546.4	11005.9	13799.9	17481.7	19557.2	32754.9	6720	SUCCESS	3854
CP-SM-142-G	251695	246117	97.784	SUCCESS	20753.5	23521.4	26009	26607.4	25694.7	SUCCESS	8712.9	19173.9	7417.9	13282.7	25135.8	25212.4	16992.9	4461	SUCCESS	3142
CP-SM-143-G	257254	253718	98.6257	SUCCESS	25202.6	29682.1	23419	25717.2	26623.1	SUCCESS	3310	13367	14228.7	10993	20405.8	21100.2	19829.9	14129.9	SUCCESS	5710
CP-SM-145-G	266819	262708	98.4591	SUCCESS	23095.5	28404.1	25730.3	24627.7	29817.4	SUCCESS	5856.9	17687.7	7300	14292.7	16733	21600.5	22381.9	18665.9	SUCCESS	6514
CP-SM-146-G	270733	266591	98.47	SUCCESS	21997.2	26560.4	25697.2	25584.5	26360.6	SUCCESS	8414.9	22054.5	6780.9	14153.8	29451.8	29197.6	19236.6	3567.9	SUCCESS	7533
CP-SM-148-G	126834	124368	98.0554	SUCCESS	15762.1	18402.5	15592.4	14546.5	15800.2	SUCCESS	2642	4245.9	5276.9	3471.5	5459.9	6256.7	5980	5890	SUCCESS	5041
CP-SM-150-G	121627	118021	97.0351	SUCCESS	13147.4	16438.9	14806.4	14001	16889.7	SUCCESS	2716	4534.9	3267	3796.3	4075.9	5101.6	7827.9	6397.9	SUCCESS	5020
CP-SM-151-G	410200	398423	97.129	SUCCESS	34789.1	40883.2	34006.7	34942.5	36950.8	SUCCESS	13961	20832.1	23867.7	18167.3	30509.5	32580.8	35153.4	26801.9	SUCCESS	14977
CP-SM-152-G	332235	325788	98.0595	SUCCESS	26293.9	31717.2	37092.6	24670.2	30106.3	SUCCESS	8268	17981.2	14372.9	15378.9	23263.8	24511.2	38582.9	9099	SUCCESS	24450
CP-SM-153-G	392903	378030	96.2145	SUCCESS	29918.8	37746.5	34343.9	33991.9	41880.1	SUCCESS	10641	22871.7	12118.9	19987.1	21440.8	27258.5	32320.6	28604.8	SUCCESS	24905
CP-SM-154-G	384643	374369	97.3289	SUCCESS	33300.9	45033.1	39468.5	39417.9	40222.2	SUCCESS	11943.9	24723.5	13496.9	17041.6	30937.7	31094.9	23083.8	9011	SUCCESS	15593
CP-SM-155-G	404408	391640	96.8429	SUCCESS	33496.2	43423.4	35066.4	37779.3	38703.4	SUCCESS	13171.9	24884	27154.4	23368.6	30846.7	30901.5	21087.7	17186	SUCCESS	14571
CP-SM-156-G	482450	468706	97.1511	SUCCESS	49740.4	53583.1	47090.5	48477.2	50802.5	SUCCESS	9880.9	23527.5	23863.8	15591.9	30217.8	30593.5	32719.6	30288.9	SUCCESS	22328
CP-SM-157-G	402338	391611	97.3338	SUCCESS	35300	43113	44475.5	31558.3	34873.5	SUCCESS	9330.9	23496.1	15247.9	18885	27638.5	29710.2	51530.8	11803	SUCCESS	14648
CP-SM-158-G	562361	549164	97.6533	SUCCESS	46149.7	62631.3	43231.4	55030	60852.6	SUCCESS	33825.8	29728.1	37070.6	23257.6	28401.9	33243	42948.2	41040.8	SUCCESS	11753
CP-SM-159-G	564291	554545	98.2729	SUCCESS	64052.5	72098.7	63266.2	62869	65531.6	SUCCESS	8151	21778.9	23718.9	18774.8	35355.8	36223.3	31252.4	31318.9	SUCCESS	20153
CP-SM-161-G	562121	545869	97.1089	SUCCESS	55686.5	69276.4	63965.9	65780.4	78844.8	SUCCESS	10110	28198.3	13424.9	21414.7	22184.9	29570.3	39782.4	35294.9	SUCCESS	12335
CP-SM-162-G	536520	519737	96.8719	SUCCESS	52576.3	64805.5	66132	65389.4	66069.9	SUCCESS	13844.9	31286.6	13036.9	18767.7	40350.7	35579.8	27993.7	9076.9	SUCCESS	14827
CP-SM-163-G	249433	239187	95.8924	SUCCESS	22839.7	26257.6	22632.3	22392.2	24362.8	SUCCESS	6695	10113.7	13325.9	9764.5	14623.8	14812.1	13924.9	14235.9	SUCCESS	23207
CP-SM-166-G	244608	230568	94.2602	SUCCESS	18351.5	24151.5	20820.3	21399.3	25632.7	SUCCESS	7252.3	11226.7	9067.9	9550.7	10303.9	12019.8	20533.4	16055.9	SUCCESS	24202
CP-SM-167-G	253997	245246	96.5545	SUCCESS	20441.4	26459.2	23965.4	22750.4	24035.5	SUCCESS	10632.9	12499.7	9963.9	10136.7	17042.7	15829	15298.9	7325.9	SUCCESS	28864
CP-SM-168-G	262065	253886	96.879	SUCCESS	21528.5	27583.8	21142.5	23644.8	25370.6	SUCCESS	10609	11938.5	15635.7	11362.8	14588.9	13880	12044.8	10690	SUCCESS	33866
CP-SM-170-G	281128	274356	97.5913	SUCCESS	23071.6	30079.6	27929	24821.2	27082	SUCCESS	5477	17880.5	12025	16787.9	20600.8	22345.9	33004.9	4426	SUCCESS	8825
CP-SM-171-G	276392	262739	95.0604	SUCCESS	23606	28814.1	26618	26329.3	31687.3	SUCCESS	5538	16016.7	8487	13773	15334.9	19884.5	21382.6	19548.9	SUCCESS	5719
CP-SM-174-G	104310	103046	98.7887	SUCCESS	9699.8	11558.9	11708.8	8869.7	9995.9	SUCCESS	3012.9	5755.9	5009	5429	7184.9	7429.7	13410	3079	SUCCESS	903
CP-SM-178-G	318961	307102	96.282	SUCCESS	24092.2	34381.7	29390.1	33376.9	33031.4	SUCCESS	11739.9	18791.5	11024.9	14136.2	27092.5	25515.9	20622.8	8236.9	SUCCESS	15669
CP-SM-181-G	606064	593208	97.8787	SUCCESS	55282.9	64445.1	54615.4	53588.9	58916.9	SUCCESS	22326.8	30749.3	39908.3	27061.7	41015.6	43836.7	44241.4	44741.7	SUCCESS	12477
CP-SM-182-G	588704	573192	97.365	SUCCESS	45834.2	60046.1	60492	45019.1	50558.1	SUCCESS	26051.8	33978.8	34157.7	31936.8	37946.4	42526.1	73521.7	22011	SUCCESS	9112
CP-SM-183-G	543228	528541	97.2963	SUCCESS	45950.9	56654.2	51811.5	49402.4	60576	SUCCESS	21460.8	29264	24273.8	22705.3	26585.8	30499.1	57016.4	41678.6	SUCCESS	10662
CP-SM-184-G	271231	268321	98.927	SUCCESS	26649.6	30311.3	25435.4	21927.1	25134.7	SUCCESS	7983	13557.2	16602.9	12340.6	18450.9	19388.6	21198.5	21915.9	SUCCESS	7425
CP-SM-187-G	211782	208296	98.3538	SUCCESS	20142.9	22332.7	19629.4	17812.5	19746.9	SUCCESS	6303	10685.7	12641.9	9040.4	14423.8	14877	16437.4	16656	SUCCESS	7566
CP-SM-188-G	212806	208503	97.978	SUCCESS	16378.2	19424.7	19919.4	12562.6	14463.8	SUCCESS	8788.9	10892.8	11005.9	10146.9	13549.8	14861.3	36548.7	12339	SUCCESS	7621
CP-SM-192-G	271378	268471	98.9288	SUCCESS	29911.4	34454.4	29053.3	28364.1	30784.4	SUCCESS	5249	12574.6	14085.9	10157	16241.9	17356.1	14568.9	18707	SUCCESS	6963
CP-SM-193-G	220453	217994	98.8846	SUCCESS	21015.5	24397.7	20003.8	18489.9	19739.6	SUCCESS	13016.9	10053.8	12757	8492.8	14561.9	13539.3	17956.9	12654	SUCCESS	11315
CP-SM-195-G	579715	575436	99.2618	SUCCESS	55783.7	63341.3	53172.5	46710.3	53087.8	SUCCESS	16216.9	27467.6	35838.6	24508	39205.7	41241.9	52101.4	57183.8	SUCCESS	9576
CP-SM-196-G	127369	112426	88.2683	SUCCESS	6790.7	8336.5	8244.7	8430.2	10112.8	SUCCESS	3838.3	5855.8	4548	4460.9	5494.9	6495	12073.7	8728.9	SUCCESS	19016
CP-SM-200-G	157135	144215	91.778	SUCCESS	9596.5	10734.9	9278.8	9478.7	10279.3	SUCCESS	2751	8104.7	7327.9	5821.8	10792.9	11076	10176.9	9496	SUCCESS	29300
CP-SM-203-G	162272	148020	91.217	SUCCESS	10457.5	12892.9	10263.5	9233.6	8613.9	SUCCESS	5209	9071.9	8274	8343.9	9679.9	7007.7	9719.9	14417.9	SUCCESS	24834
CP-SM-204-G	150063	147844	98.5214	SUCCESS	13624.2	15235.8	13381.6	13779.5	14658.9	SUCCESS	3717	8191.2	8959.9	6801.5	11338.9	11913.8	10939.8	10802	SUCCESS	4500
CP-SM-205-G	157795	155140	98.3174	SUCCESS	12268.4	15480.8	16667.5	12985	14236.8	SUCCESS	3898.9	10230.3	6985	9300.9	11926.9	12375.5	20192.9	4366	SUCCESS	4225
CP-SM-209-G	357065	354142	99.1814	SUCCESS	30286.3	34966.6	30125.3	30569.9	32049.7	SUCCESS	9378	21234.8	24065.2	15994.8	26681.8	28305.3	30969.5	28514.9	SUCCESS	11000
CP-SM-210-G	373538	369227	98.8458	SUCCESS	31572.2	38333.6	35315.7	30711	34579.4	SUCCESS	14896.9	20798.6	22204.9	19309.9	24627.7	27343	46890.8	12144	SUCCESS	10499
CP-SM-213-G	332171	329916	99.3213	SUCCESS	28570.1	25784.6	25990.9	28649.6	26620.6	SUCCESS	16511.9	20843.1	22347.9	20634.6	27554.8	25200.4	29053.9	21933	SUCCESS	10221
CP-SM-214-G	215760	212960	98.7025	SUCCESS	17196.9	20506.6	17528.5	17487.5	18953.3	SUCCESS	7375.9	11851.7	14880.8	10886.2	16854.9	17578.5	15325.8	16820.9	SUCCESS	9713
CP-SM-215-G	206947	203876	98.5159	SUCCESS	15732.3	19543.7	20550.4	14824.5	16647.9	SUCCESS	8039.9	11773.7	11343.9	10760.9	13814.8	15452.9	25773.9	9187	SUCCESS	10430
CP-SM-219-G	212274	203366	95.8034	SUCCESS	16913.5	21542.7	19233.4	19560.2	23403.4	SUCCESS	6455	11533	7946.9	9233.2	10330.9	12148.2	19203.5	15864.9	SUCCESS	9997
CP-SM-220-G	233289	229203	98.2487	SUCCESS	20371	25090.8	20021	19047.9	19145.3	SUCCESS	9997	14876.7	14286.9	14259.8	14944.9	10248.2	14024.9	22849.9	SUCCESS	10039
CP-SM-222-G	125792	124390	98.8857	SUCCESS	11431.4	12928.8	11278.7	12111.6	12834.8	SUCCESS	3702	6865.1	7316.9	5455.7	9407.9	9738.6	9356.8	8862	SUCCESS	3100
CP-SM-223-G	118973	117558	98.8111	SUCCESS	9968.4	12656.8	13173.7	9848.6	11287.8	SUCCESS	4232	6814.8	5334	6139	7531.9	8429.6	14830.9	4220	SUCCESS	3091
CP-SM-227-G	252543	248909	98.5609	SUCCESS	18761.9	27684.7	21526.4	24527.8	27511.4	SUCCESS	8796.9	12884.7	12119.9	14665.9	16476.7	15136.2	27004.4	18336.7	SUCCESS	3475
CP-SM-231-G	265236	263634	99.3959	SUCCESS	24417.7	29621.3	23402.1	23946.7	23059.4	SUCCESS	17266.5	15386.4	19342.3	15181	13248.4	6250.8	25430.5	23129.5	SUCCESS	3951
CP-SM-233-G	239062	236068	98.7476	SUCCESS	20998.6	19033.7	18035.2	23164.7	19599.5	SUCCESS	12481.8	12638.3	16114.7	13826	20864.6	16386.6	21916.6	17366.8	SUCCESS	3641
CP-SM-234-G	69643	65434.4	93.9569	SUCCESS	5890.8	7788.5	6876.8	6774.4	8241.8	SUCCESS	2165	3325.9	2610	2838.9	2846	3343.4	5250.9	4432	SUCCESS	3050
CP-SM-237-G	96305	94683.4	98.3162	SUCCESS	8232.2	10352.3	9353.8	9554.2	11575.7	SUCCESS	3016	5310.9	3656	4312.9	5410.9	5997.7	9327.8	7144	SUCCESS	1439
CP-SM-238-G	101866	100565	98.723	SUCCESS	8608	11747.6	10435.7	10187.8	10800.8	SUCCESS	4672	5877.8	4310	4825.9	8423.9	7607.8	7799.9	3439	SUCCESS	1829
CP-SM-241-G	199746	194085	97.166	SUCCESS	13614.2	21724.2	20272.5	16390.4	18148.2	SUCCESS	6911	12348.8	10063.9	9853	16058.8	16367.3	24168.9	5236	SUCCESS	2928
CP-SM-243-G	214370	209503	97.7296	SUCCESS	17897.2	22597.7	18249.3	17380.1	16615.6	SUCCESS	10069	13574.7	14259	13194.8	15728.9	10574.9	14982.9	21859.8	SUCCESS	2519
CP-SM-244-G	132930	131038	98.577	SUCCESS	13921.3	17034.6	13718.7	14291.6	15519.2	SUCCESS	3502	5589.9	6884.9	5291.7	8325	8609.7	8078.8	7574	SUCCESS	2697
CP-SM-247-G	125947	123011	97.6685	SUCCESS	11888.8	15858.2	12454.8	13853.3	14455.9	SUCCESS	5076	5839.8	7648.9	5618.9	7881	7476.2	7456.8	5831	SUCCESS	1671
CP-SM-248-G	138996	137326	98.7988	SUCCESS	15446.4	19079.7	13693.7	13867	12978.7	SUCCESS	5881.3	6643.9	7840	6930	7567.8	5170	9355.9	10654	SUCCESS	2218
CP-SM-255-G	202578	198541	98.007	SUCCESS	17368.2	21717.2	16067.3	18851.2	19995	SUCCESS	4864.9	10495	11568.7	9368.8	16985.8	15995.8	16603.9	13722.9	SUCCESS	4936
CP-SM-256-G	185005	179577	97.0661	SUCCESS	13994.6	20405	17764.3	14947.6	15861.7	SUCCESS	4897	10168.9	6933	9682	15970.8	15891.6	24868.7	5793	SUCCESS	2399
CP-SM-257-G	201126	195997	97.4497	SUCCESS	14814.7	21700.8	16981.4	19079.2	21237.4	SUCCESS	6086.5	10199.7	8415.9	11370.9	13312.8	12851.9	20828.6	14307.8	SUCCESS	4809
CP-SM-258-G	204944	199308	97.2501	SUCCESS	15390.4	20994.1	18277.2	19585	18684.6	SUCCESS	7430.9	14013.9	9046.8	11600.9	19182.7	18928.1	15644.8	5776.9	SUCCESS	4752
CP-SM-259-G	188927	185783	98.3359	SUCCESS	16881.8	17570.6	14681.3	15471.2	15951.2	SUCCESS	9543.8	11240.8	10489.9	11024	16992.9	14815.7	16292.8	12035	SUCCESS	2792
CP-SM-260-G	255595	251267	98.3068	SUCCESS	24442.5	29759.2	22103.2	25872.9	27661.2	SUCCESS	7076.9	12679.8	14712.8	11007.5	20943.1	19304.3	16798.9	15542.9	SUCCESS	3362
CP-SM-263-G	107414	104100	96.9147	SUCCESS	6652.9	9444.6	7550.7	8538	9715.8	SUCCESS	4420.9	6186.8	5681.9	7145	8157.9	7778.8	12320.8	8953.9	SUCCESS	1552
CP-SM-264-G	109865	106517	96.9526	SUCCESS	7277.2	9731.7	8786.6	9221.1	9008.9	SUCCESS	5647	7932.9	6728.8	6771	10430.8	9736.1	9289.9	3349	SUCCESS	2606
CP-SM-265-G	296846	295028	99.3876	SUCCESS	21296	25455.3	20798.2	22040.3	23504.4	SUCCESS	10011.9	20179.8	22582.6	17916.3	30685.7	26774.1	27104.7	25464.9	SUCCESS	1214
CP-SM-266-G	248709	246486	99.1063	SUCCESS	14846.8	22976.1	22400.9	14862.2	17953.6	SUCCESS	9148.9	16566.9	12971.8	13307	26870.8	24101.6	37865.6	11473	SUCCESS	1141
CP-SM-267-G	279377	276486	98.9653	SUCCESS	16476.6	23932.5	18917.4	20824.1	23510.5	SUCCESS	9619.4	18755.5	14485.9	20910	24020.7	23393.6	34122.5	26187.7	SUCCESS	1330
CP-SM-269-G	255689	252947	98.9277	SUCCESS	15345.1	21635.9	16092.5	19008.6	20683.6	SUCCESS	12786	16003.4	16738.8	18527	20349.6	18988.8	32640.3	23117.7	SUCCESS	1030
CP-SM-270-G	257839	255269	99.0033	SUCCESS	17546.4	19693.3	19429.2	20556.1	17187.7	SUCCESS	14795.7	19520.8	17232.6	16458	28694.4	25192.4	26339.6	11433.8	SUCCESS	1189
CP-SM-272-G	400419	395414	98.7501	SUCCESS	22763.1	32377.4	26111.2	27846.4	31208.2	SUCCESS	18674.2	23009	24853.6	28627.8	33341.7	30979.3	53113.8	38052.4	SUCCESS	4456
CP-SM-273-G	395311	391439	99.0205	SUCCESS	24292.5	31698.1	27762.8	28977.1	27334.5	SUCCESS	21853.5	30188.6	28520.4	26507	42145.1	39818	38429.4	19338.8	SUCCESS	4573
CP-SM-276-G	415694	411475	98.9851	SUCCESS	27066.2	32303.5	27175.4	29199.9	30916.2	SUCCESS	25508	27680.6	29672.6	26569	39099.4	35915.3	42141.4	33976.8	SUCCESS	4251
CP-SM-277-G	368989	366845	99.4188	SUCCESS	23481.5	18817.7	18799.1	23497.9	20111.5	SUCCESS	25385	26828.4	30358.6	27513	39223.4	33195.3	41995.4	33794.7	SUCCESS	3843
CP-SM-278-G	462025	458901	99.3239	SUCCESS	25366.5	38256.6	36332.2	30142.6	32711.3	SUCCESS	33373.7	29082.2	38103	24526	44131.3	42288.4	61657.4	20285	SUCCESS	2645
CP-SM-281-G	233441	231732	99.2678	SUCCESS	10270.6	12820.1	11579.6	12438.3	11140.8	SUCCESS	15677.8	21186.7	16973.6	18310	31371.3	28266.6	27206.6	12439.8	SUCCESS	2050
CP-SM-282-G	243153	241340	99.2546	SUCCESS	9764.7	12699.9	9294.9	11586.3	11433.7	SUCCESS	26980	21056.3	33050.3	20921.9	28564.5	23544.8	9541.4	21459.8	SUCCESS	1442
CP-SM-285-G	208139	205994	98.9693	SUCCESS	12535.4	17786.1	14214.4	11564	17394.1	SUCCESS	8614.9	8712.3	10106.9	16450.9	18427.7	14928.9	31589.4	22736.7	SUCCESS	932
CP-SM-287-G	214397	213152	99.4192	SUCCESS	15576.5	18686.6	15349.2	12140.4	13316.8	SUCCESS	18147	9467.6	16829.4	16140.9	13032.3	6017.7	30477.2	26837.2	SUCCESS	1133
CP-SM-289-G	255916	252961	98.8453	SUCCESS	14175.8	20864.3	19327.1	14467.4	15366.6	SUCCESS	11284.2	19109.6	17479.7	16028	28062.8	23005.9	37893.5	14692	SUCCESS	1204
CP-SM-290-G	284202	279732	98.4273	SUCCESS	15083.2	21360	17098.4	17421.4	20381.5	SUCCESS	10656.2	20628.9	14584.8	23296.2	24221.5	25890.4	38216.1	29773.7	SUCCESS	1120
