# Supplementary material for: A Prospective Validation Study of Lung Cancer Gene Panel Testing Using Cytological Specimens
Source: Cancers (Basel). 2022 Aug 3;14(15):3784. doi: 10.3390/cancers14153784 (PMC9367394; doi:10.3390/cancers14153784)
Supplement: Supplementary file 1 [file cancers-14-03784-s001.zip › TableS4.xlsx]

## Sheet: VariantAlleleFrequency_163s
	Supplemental Table S4 VAFs(Variant Allele Frequency) of driver mutation calls for Cytology and FFPE samples
		Cytology			FFPE
	SampleID	Mutation Call	Mutation Call_Category	%VAF (N.D. = Not Defined (RNA))	FFPE-ID (for analyzed samples)	Mutation Call	%VAF (N.D. = Not Defined (RNA))
	15	EGFR_p.L861Q	EGFR (ex19del, L858R, L861Q, G719X, S768I)	10.7	CP-SM-015-F	EGFR_p.L861Q	9.1
	16	MET_Ex14skip	MET (ex14skip)	8.8	CP-SM-016-F	MET_p.R1022R	7.1
	18	EGFR_p.L858R	EGFR (ex19del, L858R, L861Q, G719X, S768I)	93.7	CP-SM-018-F	EGFR_p.L858R	92.8
	22	EGFR_p.L858R	EGFR (ex19del, L858R, L861Q, G719X, S768I)	24.6	CP-SM-022-F	EGFR_p.L858R	46.8
	28	Negative	Negative	0	CP-SM-028-F	Negative	0
	32	Negative	Negative	0	CP-SM-032-F	Negative	0
	33	EGFR_p.E746_T751delinsI	EGFR (ex19del, L858R, L861Q, G719X, S768I)	5.6	CP-SM-033-F	EGFR_p.E746_T751delinsI	16.8
	35	KRAS_p.G12S	KRAS (G12X, G13X)	1	CP-SM-035-F	KRAS_p.G12S	1.3
	36	EGFR_p.E746_A750del	EGFR (ex19del, L858R, L861Q, G719X, S768I)	9.1	CP-SM-036-F	EGFR_p.E746_A750del	24.6
	37	MET_Ex14skip	MET (ex14skip)	31.6
	39	EGFR_p.L747_A750delinsP	EGFR (ex19del, L858R, L861Q, G719X, S768I)	8.5	CP-SM-039-F	EGFR_p.L747_A750delinsP	8
	40	Negative	Negative	0	CP-SM-040-F	Negative	0
	41	EGFR_p.L858R	EGFR (ex19del, L858R, L861Q, G719X, S768I)	55.4	CP-SM-041-F	EGFR_p.L858R	9
	42	KRAS_p.G13C	KRAS (G12X, G13X)	31.4	CP-SM-042-F	KRAS_p.G13C	12.9
	43	Negative	Negative	0	CP-SM-043-F	Negative	0
	44	Negative	Negative	0	CP-SM-044-F	Negative	0
	45	Negative	Negative	0
	46	KRAS_p.G12A	KRAS (G12X, G13X)	19.1	CP-SM-046-F	KRAS_p.G12A	17.7
	48	Negative	Negative	0	CP-SM-048-F	Negative	0
	49	Negative	Negative	0	CP-SM-049-F	Negative	0
	50	RET (fusion)	RET (fusion)	N.D.	CP-SM-050-F	RET (fusion)	N.D.
	52	MET_Ex14skip	MET (ex14skip)	32.7	CP-SM-052-F	MET_c.3082+2T>C	60.7
	54	ALK_fusion	ALK (fusion)	N.D.	CP-SM-054-F	ALK (fusion)	N.D.
	55	KRAS_p.G12C	KRAS (G12X, G13X)	0.2	CP-SM-055-F	Negative	0
	56	Negative	Negative	0	CP-SM-056-F	Negative	0
	57	Negative	Negative	0	CP-SM-057-F	Negative	0
	58	KRAS_p.G12C	KRAS (G12X, G13X)	18.2	CP-SM-058-F	KRAS_p.G12C	7
	60	EGFR_p.E746_T751delinsIP	EGFR (ex19del, L858R, L861Q, G719X, S768I)	8.6	CP-SM-060-F	EGFR_p.E746_T751delinsIP	16.9
	61	Negative	Negative	0	CP-SM-061-F	Negative	0
	63	Negative	Negative	0	CP-SM-063-F	Negative	0
	64	KRAS_p.G12D	KRAS (G12X, G13X)	0.6	CP-SM-064-F	KRAS_p.G12D	8.6
	65	Negative	Negative	0	CP-SM-065-F	Negative	0
	67	EGFR_p.E746_T751delinsIP	EGFR (ex19del, L858R, L861Q, G719X, S768I)	1	CP-SM-067-F	EGFR_p.E746_T751delinsIP	31.6
	68	EGFR_p.L858R	EGFR (ex19del, L858R, L861Q, G719X, S768I)	20.6	CP-SM-068-F	EGFR_p.L858R	35.2
	69	Negative	Negative	0	CP-SM-069-F	Negative	0
	70	Negative	Negative	0	CP-SM-070-F	Negative	0
	72	BRAF_p.G596R	BRAF (D594G, G596R, V600E)	9.8	CP-SM-072-F	BRAF_p.G596R	15.7
	73	BRAF_p.V600E+EGFR_p.L858R	BRAF (D594G, G596R, V600E)	0.9(0.4)	CP-SM-073-F	BRAF_p.V600E (+ EGFR_p.L858R)	16.4(10.1)
	77	BRAF_p.D594G	BRAF (D594G, G596R, V600E)	0.8
	78	EGFR_p.L858R	EGFR (ex19del, L858R, L861Q, G719X, S768I)	8.5	CP-SM-078-F	EGFR_p.L858R	8.6
	79	Negative	Negative	0	CP-SM-079-F	Negative	0
	80	EGFR_p.L747_T751del (+T790M)	EGFR (ex19del, L858R, L861Q, G719X, S768I)	22.9 (27.3)	CP-SM-080-F	EGFR_p.L747_T751del (+ EGFR p.T790M)	31.3 (32.9)
	81	Negative	Negative	0	CP-SM-081-F	Negative	0
	84	KRAS_p.G12E	KRAS (G12X, G13X)	34.1	CP-SM-084-F	KRAS_p.G12E	38.4
	86	EGFR_p.L858R	EGFR (ex19del, L858R, L861Q, G719X, S768I)	61.1	CP-SM-086-F	EGFR_p.L858R	46.6
	88	ALK_fusion	ALK (fusion)	N.D.
	91	EGFR_p.L858R	EGFR (ex19del, L858R, L861Q, G719X, S768I)	17.9	CP-SM-091-F	EGFR_p.L858R	12.7
	92	EGFR_p.L858R	EGFR (ex19del, L858R, L861Q, G719X, S768I)	21.6
	93	EGFR_p.L747_T751delinsP	EGFR (ex19del, L858R, L861Q, G719X, S768I)	31.6	CP-SM-093-F	EGFR_p.L747_T751delinsP	34.5
	95	EGFR_p.E746_A750del	EGFR (ex19del, L858R, L861Q, G719X, S768I)	12.1	CP-SM-095-F	EGFR_p.E746_A750del	12.8
	96	KRAS_p.G12V	KRAS (G12X, G13X)	29	CP-SM-096-F	KRAS_p.G12V	27.2
	97	Negative	Negative	0	CP-SM-097-F	Negative	0
	98	MET_Ex14skip	MET (ex14skip)	N.D.	CP-SM-098-F	MET_c.2942-18_2942-6del	46.5
	99	Negative	Negative	0	CP-SM-099-F	Negative	0
	100	Negative	Negative	0	CP-SM-100-F	Negative	0
	101	Negative	Negative	0	CP-SM-101-F	Negative	0
	102	Negative	Negative	0	CP-SM-102-F	Negative	0
	107	Negative	Negative	0	CP-SM-107-F	Negative	0
	109	ALK_fusion	ALK (fusion)	N.D.
	110	EGFR_p.A767_V769dup	EGFR (ex20ins)	12.7	CP-SM-110-F	EGFR_p.A767_V769dup	18.1
	111	KRAS_p.G12V	KRAS (G12X, G13X)	1.3	CP-SM-111-F	KRAS_p.G12V	2.5
	116	EGFR_p.L858R	EGFR (ex19del, L858R, L861Q, G719X, S768I)	1.3	CP-SM-116-F	EGFR_p.L858R	14.6
	117	Negative	Negative	0	CP-SM-117-F	Negative	0
	121	EGFR_p.E746_A750del	EGFR (ex19del, L858R, L861Q, G719X, S768I)	28.2	CP-SM-121-F	EGFR_p.E746_A750del	22
	122	EGFR_p.E746_A750del	EGFR (ex19del, L858R, L861Q, G719X, S768I)	53.1
	123	EGFR_p.L858R	EGFR (ex19del, L858R, L861Q, G719X, S768I)	8.4	CP-SM-123-F	EGFR_p.L858R	11.4
	124	EGFR_p.L747_P753delinsS	EGFR (ex19del, L858R, L861Q, G719X, S768I)	23.1	CP-SM-124-F	EGFR_p.L747_P753delinsS	35.7
	125	KRAS_p.G12V	KRAS (G12X, G13X)	15.1	CP-SM-125-F	KRAS_p.G12V	21.1
	126	EGFR_p.L858R	EGFR (ex19del, L858R, L861Q, G719X, S768I)	33.5	CP-SM-126-F	EGFR_p.L858R	32.1
	129	KRAS_p.G12C	KRAS (G12X, G13X)	36	CP-SM-129-F	KRAS_p.G12C	35.5
	130	KRAS_p.G12A	KRAS (G12X, G13X)	14	CP-SM-130-F	KRAS_p.G12A	13.6
	131	EGFR_p.L858R	EGFR (ex19del, L858R, L861Q, G719X, S768I)	30.6	CP-SM-131-F	EGFR_p.L858R	12.1
	132	EGFR_p.L858R	EGFR (ex19del, L858R, L861Q, G719X, S768I)	11.7
	133	KRAS_p.G12V	KRAS (G12X, G13X)	22.3	CP-SM-133-F	KRAS_p.G12V	20.4
	134	EGFR_p.E746_A750delinsQP	EGFR (ex19del, L858R, L861Q, G719X, S768I)	6.2	CP-SM-134-F	EGFR_p.E746_A750delinsQP	39.8
	136	EGFR_p.E746_A750del	EGFR (ex19del, L858R, L861Q, G719X, S768I)	35.5	CP-SM-136-F	EGFR_p.E746_A750del	35.5
	137	ERBB2_p.Y772_A775dup	ERBB2 (ex20ins)	9.7	CP-SM-137-F	ERBB2_p.Y772_A775dup	15.9
	138	Negative	Negative	0	CP-SM-138-F	Negative	0
	139	EGFR_p.E746_A750del	EGFR (ex19del, L858R, L861Q, G719X, S768I)	6.5	CP-SM-139-F	EGFR_p.E746_A750del	39
	140	Negative	Negative	0	CP-SM-140-F	Negative	0
	142	Negative	Negative	0	CP-SM-142-F	Negative	0
	143	EGFR_p.E746_A750del	EGFR (ex19del, L858R, L861Q, G719X, S768I)	5
	145	KRAS_p.G12S	KRAS (G12X, G13X)	12.6
	146	MET_Ex14skip	MET (ex14skip)	28.4
	148	KRAS_p.G12C	KRAS (G12X, G13X)	14	CP-SM-148-F	KRAS_p.G12C	16.9
	150	KRAS_p.G12C	KRAS (G12X, G13X)	6.2	CP-SM-150-F	KRAS_p.G12C	1.7
	151	BRAF_p.V600E	BRAF (D594G, G596R, V600E)	22.3	CP-SM-151-F	BRAF_p.V600E	6.6
	152	KRAS_p.G12V	KRAS (G12X, G13X)	42.8
	153	KRAS_p.G12D	KRAS (G12X, G13X)	32.5	CP-SM-153-F	Negative	0
	154	Negative	Negative	0
	155	KRAS_p.G12C	KRAS (G12X, G13X)	42	CP-SM-155-F	KRAS_p.G12C	14.5
	156	ROS1_fusion	ROS1 (fusion)	N.D.	CP-SM-156-F	ROS1 (fusion)	N.D.
	157	Negative	Negative	0
	158	EGFR_p.E746_A750del	EGFR (ex19del, L858R, L861Q, G719X, S768I)	77.8	CP-SM-158-F	EGFR_p.E746_A750del	73
	159	EGFR_p.L861Q	EGFR (ex19del, L858R, L861Q, G719X, S768I)	7	CP-SM-159-F	EGFR_p.L861Q	3.4
	161	Negative	Negative	0	CP-SM-161-F	Negative	0
	162	Negative	Negative	0
	163	EGFR_p.L858R	EGFR (ex19del, L858R, L861Q, G719X, S768I)	12.9	CP-SM-163-F	EGFR_p.L858R	25.8
	166	Negative	Negative	0	CP-SM-166-F	Negative	0
	167	Negative	Negative	0	CP-SM-167-F	Negative	0
	168	EGFR_p.E746_A750del	EGFR (ex19del, L858R, L861Q, G719X, S768I)	42.7	CP-SM-168-F	EGFR_p.E746_A750del	20.4
	170	EGFR_p.E746_A750del	EGFR (ex19del, L858R, L861Q, G719X, S768I)	0.1
	171	ALK_fusion	ALK (fusion)	N.D.
	174	Negative	Negative	0	CP-SM-174-F	MET_p.R988C	54.2
	178	ALK_fusion	ALK (fusion)	N.D.
	181	Negative	Negative	0
	182	Negative	Negative	0	CP-SM-182-F	Negative	0
	183	EGFR_p.L858R	EGFR (ex19del, L858R, L861Q, G719X, S768I)	14.5
	184	Negative	Negative	0
	187	EGFR_p.L858R	EGFR (ex19del, L858R, L861Q, G719X, S768I)	18.8	CP-SM-187-F	EGFR_p.L858R	6.6
	188	MET_Ex14skip	MET (ex14skip)	49.3
	192	Negative	Negative	0
	193	KRAS_p.G12C	KRAS (G12X, G13X)	57.8	CP-SM-193-F	KRAS_p.G12C	35.9
	195	EGFR_p.G719S	EGFR (ex19del, L858R, L861Q, G719X, S768I)	17.1
	196	Negative	Negative	0
	200	EGFR_p.L858R (+ EGFR_p.S768I)	EGFR (ex19del, L858R, L861Q, G719X, S768I)	25.4 (25.9)	CP-SM-200-F	EGFR_p.L858R (+ EGFR_p.S768I)	11.7(13.7)
	203	Negative	Negative	0	CP-SM-203-F	Negative	0
	204	BRAF_p.V600E	BRAF (D594G, G596R, V600E)	23.3	CP-SM-204-F	BRAF_p.V600E	15.2
	205	ERBB2_p.Y772_A775dup	ERBB2 (ex20ins)	68.5
	209	Negative	Negative	0
	210	EGFR_p.L747_T751delinsP	EGFR (ex19del, L858R, L861Q, G719X, S768I)	36.5
	213	ERBB2_p.Y772_A775dup	ERBB2 (ex20ins)	1.9
	214	EGFR_p.L858R	EGFR (ex19del, L858R, L861Q, G719X, S768I)	10	CP-SM-214-F	EGFR_p.L858R	13.2
	215	EGFR_p.L858R	EGFR (ex19del, L858R, L861Q, G719X, S768I)	3.9	CP-SM-215-F	EGFR_p.L858R	7.5
	219	ALK_fusion	ALK (fusion)	N.D.	CP-SM-219-F	ALK (fusion)	N.D.
	220	EGFR_p.L858R	EGFR (ex19del, L858R, L861Q, G719X, S768I)	19.2
	222	KRAS_p.G12C	KRAS (G12X, G13X)	23.8	CP-SM-222-F	KRAS_p.G12C	25.6
	223	KRAS_p.G12C	KRAS (G12X, G13X)	34.9	CP-SM-223-F	KRAS_p.G12C	40
	227	MET_Ex14skip	MET (ex14skip)	40
	231	EGFR_p.E746_A750del	EGFR (ex19del, L858R, L861Q, G719X, S768I)	14.9
	233	ERBB2_p.G778_P780dup	ERBB2 (ex20ins)	61.4
	234	EGFR_p.L858R	EGFR (ex19del, L858R, L861Q, G719X, S768I)	27.8
	237	EGFR_p.L858R	EGFR (ex19del, L858R, L861Q, G719X, S768I)	11.4
	238	BRAF_p.V600E	BRAF (D594G, G596R, V600E)	4.6
	241	MET_Ex14skip	MET (ex14skip)	50
	243	EGFR_p.L858R	EGFR (ex19del, L858R, L861Q, G719X, S768I)	54.5
	244	KRAS_p.G12V	KRAS (G12X, G13X)	7
	247	MET_Ex14skip	MET (ex14skip)	60.4
	248	EGFR_p.E746_A750del	EGFR (ex19del, L858R, L861Q, G719X, S768I)	38.9
	255	EGFR_p.E746_T751delinsQ	EGFR (ex19del, L858R, L861Q, G719X, S768I)	28.9
	256	ROS1_fusion	ROS1 (fusion)	N.D.
	257	EGFR_p.L858R	EGFR (ex19del, L858R, L861Q, G719X, S768I)	31.1
	258	Negative	Negative	0
	259	EGFR_p.E746_A750del	EGFR (ex19del, L858R, L861Q, G719X, S768I)	22.7
	260	EGFR_p.E746_A750del	EGFR (ex19del, L858R, L861Q, G719X, S768I)	41.9
	263	EGFR_p.L858R	EGFR (ex19del, L858R, L861Q, G719X, S768I)	46.2
	264	Negative	Negative	0
	265	Negative	Negative	0
	266	Negative	Negative	0
	267	Negative	Negative	0
	269	KRAS_p.G12D	KRAS (G12X, G13X)	54.6
	270	Negative	Negative	0
	272	EGFR_p.L858R	EGFR (ex19del, L858R, L861Q, G719X, S768I)	0.7
	273	Negative	Negative	0
	276	Negative	Negative	0
	277	Negative	Negative	0
	278	EGFR_p.L858R	EGFR (ex19del, L858R, L861Q, G719X, S768I)	74
	281	EGFR_p.L858R	EGFR (ex19del, L858R, L861Q, G719X, S768I)	45.7
	282	EGFR Ex19del	EGFR (ex19del, L858R, L861Q, G719X, S768I)	5.2
	285	Negative	Negative	0
	287	KRAS_p.G12D	KRAS (G12X, G13X)	28.8
	289	EGFR Ex19del	EGFR (ex19del, L858R, L861Q, G719X, S768I)	4.1
	290	KRAS_p.G12C	KRAS (G12X, G13X)	0.3
